# Supplementary material for: Efficiency of mitigation measures targeting nutrient losses from agricultural drainage systems: A review
Source: Ambio. 2020 Jun 3;49(11):1820–37. doi: 10.1007/s13280-020-01345-5 (PMC7502647; doi:10.1007/s13280-020-01345-5)
Supplement: Supplementary file 2 — Supplementary material 2 (XLSX 93 kb) [file 13280_2020_1345_MOESM2_ESM.xlsx]

## Sheet: Table
		Site description and average loading characteristics																									Mitigation measure description											Average Loading rates, Removal rates, and Removal efficiencies								Average Loading rates, Removal rates, and Removal efficiencies
ID	Site name	Publication	Title	Country	State	Latitude (Decimal degrees)	Longitude (Decimal degrees)	Study period	Study length (# of yr/season)	Study sites	Established in:	Average Air temp (oC)	Prec. (mm/yr)	Climate Zone	Inlet HLR (m3/yr)	Groundwater HLR (m3/yr)	Average retention time (days)	Water regime	Average TN inlet (mg/l)	Average NO3 inlet (mg N /l)	Average P inlet (mg/l)	Average DRP inlet (mg/l)	Average TSS inlet (mg/l)	pH (in SSF/FWS/IBZ/SBZ, outlet of CD)	DOC (water, mg/L)	TOC (soil, mg/l) or C:N	MM type	Catchment area (ha)	MM area (m2)	MM volume (m3)	Sampling frequency nutrients	Sampling frequency flow	Flow proportional (Y/N)	pH	Filter material type	Vegetation type	Purpose (WQ, B, S, O)	TN loading (kg N/yr)	Stdv	TN Removal (kg N/yr)	Stdv	TN Removal (g N/m2*/d)	Stdv	TN removal efficieny (%)	Stdv	NO3 loading (kg N/yr)	Stdv	NO3 Removal (kg N/yr)	Stdv
																																						*OBS: for CD the unit is K/ha/yr		*OBS: for CD the unit is K/ha/yr						*OBS: for CD the unit is K/ha/yr		*OBS: for CD the unit is K/ha/yr
FWS01	Boden	Reinhardt et al.. (2006)	Nitrogen removal in a small constructed wetland: An isotope mass balance approach	Switzerland		47.1101	8.2246	2002-2004	2.5	1	2002	10	1250	Cfb	16620	-3157.8		Precipitation-driven		1.91/3.04							FWS	8.4	720		2.day/automatic sampler from 2003/04	every 10 min	Y1: N, Y2+3:Y			Floating	WQ	120.24		32.4648				27		57.7152		8.41
FWS02	Rodstenseje	Mendes et al. (2018)	Phosphorus retention in surface-ﬂow constructed wetlands targeting agricultural drainage water	Denmark		55.9564	10.1589	2013-2016	3	1	2010	9.3	746-868	Dfb	152150			Precipitation-driven			0.18						FWS	80	8950	8200	FP	hourly	Y	7.4		mixed	WQ
FWS03	Ryaa1	Mendes et al. (2018)	Phosphorus retention in surface-ﬂow constructed wetlands targeting agricultural drainage water	Denmark		57.2153	10.0036	2013-2016	3	1	2013	9.2	866-1510	Dfb	1.28553e+06			controlled-variable (pumped)			0.21						FWS	230	21190	13870	FP	hourly	Y	7.4		mixed	WQ
FWS04	Ryaa3	Mendes et al. (2018)	Phosphorus retention in surface-ﬂow constructed wetlands targeting agricultural drainage water	Denmark		57.1428	9.66806	2013-2016	3	1	2013	9.2	830-1262	Dfb	277013			controlled-variable (pumped)			0.22						FWS	80	8480	6720	FP	hourly	Y	7.4		mixed	WQ
FWS05	ILDW	Fink and Mitsch (2004)	Seasonal and storm event nutrient removal by a created wetland in an agricultural watershed	USA	Ohio	40.4702	-83.7122	1999-2000	2	1	1998		841	Dfa	143640	5051		Precipitation-driven		0.7	0.16	0.03					FWS	17	12000	7200	twice per month, automatic sampler may 1990	continuously in the last year				unspecified	WQ									600		468
FWS06	Sonnhof	Reinhart et al. (2005)	Phosphorus retention in small constructed wetlands treating agricultural drainage water	Switzerland		47.122	8.2022	2001-2002	2	1	1999	10	1250	Cfb	74300	5500		Precipitation-driven			0.1476	0.092					FWS	20.4	2350	850	2001: every 2. day, 2002: autosampler (6 hr), oulet: 2. day	every 10 min	Y1: N, Y2:Y			Mixed	WQ
FWS07	Genarp	Tonderski et al. (2005)	Modeling the impact of potential wetlands on phosphorus retention in a swedish catchment	Sweden		55.6083	13.3938	1993-2002	10	1	1997	7.8125	665	Cfb	766500		3.6	Precipitation-driven			0.13						FWS	300	10000	7500	every 2-5 days	continuously at outlet	N			Submerged	WQ
FWS08	Slogstorp	Tonderski et al. (2005)	Modeling the impact of potential wetlands on phosphorus retention in a swedish catchment	Sweden		55.7488	13.452	1998-2002	5	1	1997	7.85417	662	Cfb	4270500		0.6	Precipitation-driven			0.07						FWS	880	6500	7000	every 2-5 days	continuously at outlet	N			Submerged	WQ
FWS09	Raabytorp	Tonderski et al. (2005)	Modeling the impact of potential wetlands on phosphorus retention in a swedish catchment	Sweden		55.6803	13.2573	1993-2002	10	1	1992	7.82083	659	Cfb	1.04025e+06		2.6	Precipitation-driven			0.13						FWS	380	7500	7500	every 2-5 days	continuously at outlet	N			Emergent	WQ
FWS10	Titoki	Tanner and Sukias (2011)	Multiyear Nutrient Removal Performance of Three Constructed Wetlands Intercepting Tile Drain Flows from Grazed Pastures	New Zealand		-35.7167	174.05	2001-2004	2	1	2000	15.5417	1363	Cfb	5941.97			Precipitation-driven	10.6867	8.1	0.258333	0.05					FWS	5.65	898	269.4	26-65 pr yr	15 min	Y			Mixed	WQ	509.08	103.2	174.51	86.8			33	12.9	385.94	79.2	212.18	69.2
FWS11	Toenepi	Tanner and Sukias (2011)	Multiyear Nutrient Removal Performance of Three Constructed Wetlands Intercepting Tile Drain Flows from Grazed Pastures	New Zealand		-37.7333	175.583	2001-2006	5	1	2000	14.0583	1200	Cfb	7411.73			Precipitation-driven	13.386	11.14	0.069	0.06					FWS	2.6	293	87.9	22-57 pr yr	15 min	Y			Emergent	WQ	101.07	54.8	27.25	42.4			22.16	24.6	83.22	24.4	17.87	19.9
FWS12	Burn	Tanner and Sukias (2011)	Multiyear Nutrient Removal Performance of Three Constructed Wetlands Intercepting Tile Drain Flows from Grazed Pastures	New Zealand		-46.0333	168.2	2003-2007	4	1	2002	9.73333	938	Cfb	4585			Precipitation-driven	5.7625	4.22	0.2955	0.14					FWS	1.7	112	33.6	24-119 pr yr	15 min	Y			Emergent	WQ	25.05	9.6	7.81	2.1			32.49	7.3	18.52	7.5	7.81	2.1
FWS13	A	Kovacic et al. (2000)	Effectiveness of Constructed Wetlands in Reducing Nitrogen and Phosphorus Export from Agricultural Tile Drainage	USA	Illinois	39.9129	-88.1932	1995-1997	3	1	1994	11.2417	983	Dfa	48000			Precipitation-driven	14	13		0.21			3.1		FWS	15	6000	5400	inlet every 15 min, outlet 4 times a day	continuously at outlet				Emergent	WQ	672	211	271	119			39	9.4	623	199	370	96.6
FWS14	B_b	Kovacic et al. (2000)	Effectiveness of Constructed Wetlands in Reducing Nitrogen and Phosphorus Export from Agricultural Tile Drainage	USA	Illinois	39.9129	-88.1932	1995-1997	3	1	1994	11.2417	983	Dfa	15900			Precipitation-driven	10.4	10.3		0.12			2.1		FWS	5	3000	1200	inlet every 15 min, outlet 4 times a day	continuously at outlet				Emergent	WQ	165.7	55	73	28			43	5	164	55	90.3	27
FWS15	D	Kovacic et al. (2000)	Effectiveness of Constructed Wetlands in Reducing Nitrogen and Phosphorus Export from Agricultural Tile Drainage	USA	Illinois	39.9129	-88.1932	1995-1997	3	1	1994	11.2417	983	Dfa	50067			Precipitation-driven	8.7	8.5		0.11			3.6		FWS	25	8000	5200	inlet every 15 min, outlet 4 times a day	continuously at outlet				Emergent	WQ	709	211.2	222	74.7			31	3.4	694	217.4	456	140.3
FWS16	1	Kovacic et al. (2006)	Use of created wetlands to improve water quality in the Midwest—Lake Bloomington case study	USA	Illinois	40.6293	-88.92	1998-1999	2	1	1997	10.5375	997.5	Dfa	14351		12	Precipitation-driven	15.6	15.45	0.1	0.035					FWS	3.76	1600	660		15 min	Y			Emergent	WQ	61.6	11.6	18.8	2.3			32	9	55	12	14	3.4
FWS17	2	Kovacic et al. (2006)	Use of created wetlands to improve water quality in the Midwest—Lake Bloomington case study	USA	Illinois	40.6293	-88.92	1998-1999	2	1	1997	10.5375	930	Dfa	21734		7.25	Precipitation-driven	18.4	18.3	0.125	0.04					FWS	12.3	4000	1780		15 min	Y			Emergent	WQ	385	23	147	31			38	6	370	24	139	32
FWS18	Hovi_a	Koskiaho et al. (2003)	Retaining agricultural nutrients in constructed wetlands - experiences under boreal conditions	Finland		60.4167	24.3667	1999-2000	1	1	1998	4.72083	624	Dfb	40870.7			Precipitation-driven	9.8	7.9	0.51	0.038	530				FWS	12	6000	4000	one or twice pr week	continuously	Y			Emergent	WQ	466.667		168				36		377.143		132
FWS19	Alastaro	Koskiaho et al. (2003)	Retaining agricultural nutrients in constructed wetlands - experiences under boreal conditions	Finland		60.9425	22.9083	1998-2000	2	1	1996	4.09167	631	Dfb	373229			Precipitation-driven	8.4	6.8	0.122	0.026	56				FWS	90	4500	3500	one or twice pr week	continuously	Y			Emergent	WQ	4333		-152.7	225			-6	8	3057	157	-154.2	166
FWS20	SF	Haan et al. (2010)	Removal of nitrogen leaching from vegetable crops in constructed wetlands	The Netherlands		51.5409	5.8697	2006-2007	2	1	2005	9.65833	774	Cfb	620.8			controlled-variable	30	28.8	~0						FWS	0.833333	64	12.8	biweekly	controlled			Phragmites australis + soil	Emergent	WQ	9.05		5.12	2.16	0.453425		56.6	11.6	8.26		5.19	1.95
FWS21	Bergaholm	Kynkäänniemi et al. (2013)	Phosphorus Retention in a Newly Constructed Wetland Receiving Agricultural Tile Drainage Water	Sweden		59.2339	17.7125	2010-2011	2	1	2009	6.4	576	Dfb	48000	-5760		Precipitation-driven			0.3	0.1					FWS	26	800		weekly/biweekyl	continuously	y			emergent, floating	WQ
FWS22	Aulnoy	Tournebize et al. (2014)	Long-term nitrate removal in a buffering pond-reservoir system receiving water from an agricultural drained catchment	France		48.85	3.07	2005-2013	8	1		12	700	Cfb			80	Precipitation-driven		14							FWS	33	4165	12000	Every two weeks or continuous	Continuous	Y	8.1		Emergent	WQ, O									641	278	322	203
FWS23	OGF	Poe et al. (2003)	Denitrification in a constructed wetland receiving agricultural runoff	USA	North Carolina	34.86	-76.53	2000-2001	2	1	1999			Dfb				Precipitation-driven						6.9			FWS	971	51000		Twice a month to flow proportional	0.5 hour	Y				WQ	2014	267	1243	4			63	8	1319.5		850
FWS24	Vermillion county	Miller et al. (2002)	A wetland to improve agricultural subsurface drainage water quality	USA	Illinois	40.0327	-87.9597	1994-1997	4	1			869	Dfa	10653	-1174.1	1.91872	Precipitation-driven		12.39		0.115					FWS	10.6	177	56			y			floating	WQ									132		43
FWS13	A1	Groh et al. (2015)	Nitrogen Removal and Greenhouse Gas Emissions from Constructed Wetlands Receiving Tile Drainage Water	USA	Illinois	39.9129	-88.1932	2012-2013	2	1	1994		890.5	Dfa	34714.5	-16602.5		Precipitation-driven		15.5							FWS	15	6000	5400	automatic, every 4 to 24 hr during peaks else once pr week. Grab samples at outlet.	every 30 min	Y			mixed	WQ	397	245	211	115			56.96	6.189	383	236	213	122
FWS14	B1	Groh et al. (2015)	Nitrogen Removal and Greenhouse Gas Emissions from Constructed Wetlands Receiving Tile Drainage Water	USA	Illinois	39.9129	-88.1932	2012-2013	2	1	1994		890.5	Dfa	19300	-12292		Precipitation-driven		11.2							FWS	9	3000	1200	automatic, every 4 to 24 hr during peaks else once pr week. Grab samples at outlet.	every 30 min	Y			mixed	WQ	303.5	251.5	77.5	48.5			39.24	16.53	297	247	165.5	138.5
FWS14	B2	Hoagland et al. (2011)	Plant Nutrient Uptake and Biomass Accumulation in a Constructed Wetland	USA	Illinois	39.9129	-88.1932	1998	1	1	1994		1010	Dfa	87600			Precipitation-driven									FWS	5	3000	1400	samples were collected every six hours	every 15 minutes	Y			mixed	WQ	214.5		101.4				47.2727		213.9		106.2
FWS25	Loddington 1	Ockenden et al. (2012)	Evaluation of field wetlands for mitigation of diffuse pollution from agriculture: Sediment retention, cost and effectiveness	UK		52.6108	-0.831667	2009-2011	2	2	2009		650	Cfb				Precipitation-driven									FWS	10	100	55		0.5 hour	N				WQ
FWS26	Loddington 2	Ockenden et al. (2012)	Evaluation of field wetlands for mitigation of diffuse pollution from agriculture: Sediment retention, cost and effectiveness	UK		52.6108	-0.831667	2009-2011	2	2	2009		650	Cfb				Precipitation-driven									FWS	4	20	14		0.5 hour	N				WQ
FWS27	Crake Trees 4	Ockenden et al. (2012)	Evaluation of field wetlands for mitigation of diffuse pollution from agriculture: Sediment retention, cost and effectiveness	UK		54.5342	-2.595	2009-2011	2	2	2009		1150	Cfb				Precipitation-driven									FWS	20	200	102		0.5 hour	N				WQ
FWS28	Crake Trees 5	Ockenden et al. (2012)	Evaluation of field wetlands for mitigation of diffuse pollution from agriculture: Sediment retention, cost and effectiveness	UK		54.5342	-2.595	2009-2011	2	1	2009		1150	Cfb				Precipitation-driven									FWS	10	50	25.5		0.5 hour	N				WQ
FWS29	Whinton Hill 7	Ockenden et al. (2012)	Evaluation of field wetlands for mitigation of diffuse pollution from agriculture: Sediment retention, cost and effectiveness	UK		54.7417	-2.78611	2009-2011	2	2	2009		950	Cfb				Precipitation-driven									FWS	30	320	224		0.5 hour	N				WQ
FWS30	Whinton Hill 8	Ockenden et al. (2012)	Evaluation of field wetlands for mitigation of diffuse pollution from agriculture: Sediment retention, cost and effectiveness	UK		54.7417	-2.78611	2010-2011	1	1	2010		950	Cfb				Precipitation-driven									FWS	20	50	25.5		0.5 hour	N				WQ
SSF01	Lateral flow reactor	Van Driel et al. (2006)	Denitrification of agricultural drainage using wood-based reactors	Canada	Ontario	43	-81	2001-2004	2.5	1	2002			Dfb	2862			Precipitation-driven		11.84				7.4			WALL		16	17	Weekly to monthly	Weekly to monthly	N		Wood chips and sawdust		WQ											12
SSF01	Lateral flow reactor	Robertson et al. (2009)	Rates of Nitrate and Perchlorate Removal in a 5‐Year‐Old Wood Particle Reactor Treating Agricultural Drainage	Canada	Ontario	43	-81	2005-2008	4	1	2002			Dfb	1742			Precipitation-driven									WALL		16	17	Weekly to monthly	Weekly to monthly	N		Wood chips and sawdust		WQ											7.8	4.2
SSF02	Bioreactor_1	David et al. (2016)	Temperature and Substrate Control Woodchip Bioreactor Performance in Reducing Tile Nitrate Loads in East-Central Illinois	USA	Illinois	39.0041	-87.7505	2012-2014	3	1	2012	9	486	Dfa	36266.7			Precipitation-driven		25	0.02	0.011			1.08		SSF	20	90	117	weekly	every 30th min	Y (during high flow)		wood chips, sheeting	unspecified	WQ									1038	794	109	71
SSF03	SSF-reed	Haan et al. (2010)	Removal of nitrogen leaching from vegetable crops in constructed wetlands	The Netherlands		51.5409	5.8697	2006-2007	2	1	2005	9.65833	774	Cfb	617.6			controlled-variable	30	28.8	~0						SSF	0.833333	32	14.08	biweekly	controlled			common reed+building sand	Emergent	WQ	7.72		3.26	0.54	0.396438		42.2	19.9	7.09		3.29	0.65
SSF04	SSF-straw	Haan et al. (2010)	Removal of nitrogen leaching from vegetable crops in constructed wetlands	The Netherlands		51.5409	5.8697	2006-2007	2	1	2005	9.65833	774	Cfb	617.6			controlled-variable	30	28.8	~0						SSF	0.833333	32	14.08	biweekly	controlled			straw+soil	Emergent	WQ	8.82		6.32	1.72	0.992329		69	71.6	8.14		6.45	1.7
SSF05	DeLand-East	Woli et al. (2010)	Nitrogen balance in and export from agricultural fields associated with controlled drainage systems and denitrifying bioreactors	USA	Illinois	40.1217	-88.645	2008-2009	2	1	2007	11	996	Dfa	20.0385			Precipitation-driven									WALL	14	36.6	76.86	weekly/biweekly	continuously			wood chips		WQ									729	197	240	25.9
SSF06	DW	Jaynes et al. (2007)	In Situ Bioreactors and Deep Drain-Pipe Installation to Reduce Nitrate Losses in Artificially Drained Fields	USA	Iowa	42.04	-93.71	2001-2005	5	2	-		857.4	Dfa	26.6243			Precipitation-driven		22.1							WALL	0.130235	102.48	125.026	weekly	continuously in the last year	Y		wood chips, soil on surface	unspecified	WQ									6.89	2.21	3.09	0.91
SSF07	Skannerup1	Carstensen et al. (2019)	Reducing adverse side effects by seasonally lowering nitrate removal in subsurface constructed wetlands	Denmark		56.2141	9.74272	2013-2017	5	1	2012	9.2	798.4	Cfb	174060		2.04167	Precipitation-driven	11.02	9.7584	0.1232	0.057		6.9	5.32		SSF	13	100	100	every thrid hour, but collected ever 1 to 44 days	continuously	N(2015-2017), Y(2013-2014)		Wood chips (0.5), shells (0.5)	Emergent	WQ	193.4	44.02	76.94	9.34			41.8	9.6	170.2	33.25	69.48	7.51
SSF08	Skannerup2	Carstensen et al. (2019)	Reducing adverse side effects by seasonally lowering nitrate removal in subsurface constructed wetlands	Denmark		56.2141	9.74272	2013-2017	5	1	2012	9.2	798.4	Cfb	177800		1.95833	Precipitation-driven	10.995	9.7416	0.1246	0.057		6.9	5.32		SSF	13	100	100	every thrid hour, but collected ever 1 to 44 days	continuously	N(2015-2017), Y(2013-2014)		Wood chips (0.75), shells (0.25)	Emergent	WQ	196.6	37.83	83.3	5.73			43.8	8.8	173.5	29.12	74.84	5.17
SSF09	Tompkins 1	Hassanpour et al. (2017)	Seasonal performance of denitrifying bioreactors in the Northeastern United States: Field trials	USA	New York	42	-75	2013-2015	2.5	1	2012		924	Dfb			2.2	Precipitation-driven		9.3					4.9		SSF	4	19	19	Twice a week	Continuous	N		Wood chips		WQ
SSF10	Tompkins 2	Hassanpour et al. (2017)	Seasonal performance of denitrifying bioreactors in the Northeastern United States: Field trials	USA	New York	42	-75	2013-2015	2.5	1	2012		924	Dfb			2.1	Precipitation-driven		9.3					4.9		SSF	4	19	19	Twice a week	Continuous	N		Wood chips + 10% biochar		WQ
SSF11	Chemung 1	Hassanpour et al. (2017)	Seasonal performance of denitrifying bioreactors in the Northeastern United States: Field trials	USA	New York	42	-76.6	2013-2015	2.5	1	2013		900	Dfb			0.5	Precipitation-driven		6.2					6.05		SSF	5	19	19	Twice a week	Continuous	N		Wood chips		WQ
SSF12	Chemung 2	Hassanpour et al. (2017)	Seasonal performance of denitrifying bioreactors in the Northeastern United States: Field trials	USA	New York	42	-76.6	2013-2015	2.5	1	2013		900	Dfb			0.3	Precipitation-driven		6.2					6.05		SSF	5	34.2	34.2	Twice a week	Continuous	N		Wood chips + 10% biochar		WQ
SSF13	Steuben 1	Hassanpour et al. (2017)	Seasonal performance of denitrifying bioreactors in the Northeastern United States: Field trials	USA	New York	43.3	-75.2	2013-2015	2.5	1	2013		960	Dfb			2.8	Precipitation-driven		18.4					13.7		SSF	6	24	24	Twice a week	Continuous	N		Wood chips		WQ
SSF14	Steuben 2	Hassanpour et al. (2017)	Seasonal performance of denitrifying bioreactors in the Northeastern United States: Field trials	USA	New York	43.3	-75.2	2013-2015	2.5	1	2013		960	Dfb			2.3	Precipitation-driven		16.6					5.3		SSF	9	34.2	34.2	Twice a week	Continuous	N		Wood chips + 2% biochar		WQ
SSF15	T1	Søvik et al. (2008)	Use of stable nitrogen isotope fractionation to estimate denitrification in small constructed wetlands treating agricultural runoff	Norway		59	10	2003-2004	2	1	2001			Cfb	66247.5			Precipitation-driven									SSF	10	120	60	2 to 4 times a year	0.5 hour	N		Mineral filter		WQ									70		4	0.6
SSF16	T2	Søvik et al. (2008)	Use of stable nitrogen isotope fractionation to estimate denitrification in small constructed wetlands treating agricultural runoff	Norway		59	10	2003-2005	3	1	2001			Cfb	66247.5			Precipitation-driven									SSF	10	120	60	2 to 4 times a year	0.5 hour	N		light weight aggregates		WQ									253		45	12.89
SSF17	T3	Søvik et al. (2008)	Use of stable nitrogen isotope fractionation to estimate denitrification in small constructed wetlands treating agricultural runoff	Norway		59	10	2005	1	1	2001			Cfb	66247.5			Precipitation-driven									SSF	10	120	60	2 to 4 times a year	0.5 hour	N		Peat and shell sand		WQ									140		19
SSF18	T4	Søvik et al. (2008)	Use of stable nitrogen isotope fractionation to estimate denitrification in small constructed wetlands treating agricultural runoff	Norway		59	10	2003-2005	3	1	2001			Cfb	66247.5			Precipitation-driven									SSF	10	120	60	2 to 4 times a year	0.5 hour	N		Barley straw		WQ									410		122	69.18
SSF19	PEKIN	Christianson et al. (2012)	Performance evaluation of four field-scale agricultural drainage denitrification bioreactors in iowa	US	Iowa	41.1646	-92.1596	2005-2011	7	1	2002	11	970	Dfa				controlled-variable		3.93							SSF	1.3	15	18	flow-proportional	continuously	Y		wood	no vegetation	WQ									13.2	14.6	5	5.5
SSF20	NERF	Christianson et al. (2012)	Performance evaluation of four field-scale agricultural drainage denitrification bioreactors in iowa	US	Iowa	42.9368	-92.5701	2009-2011	1.91667	1	2009	7	710	Dfa				controlled-variable		11.56							SSF	14.2	128	128	2/week	continuously	N		wood	no vegetation	WQ									398.3	133.5	53	25
SSF21	Greene Co.	Christianson et al. (2012)	Performance evaluation of four field-scale agricultural drainage denitrification bioreactors in iowa	US	Iowa	42.0105	-94.3902	2008-2010	2.58333	1	2008	10	882	Dfa				controlled-variable		10.81							SSF	19	115.5	127		continuously	N		wood	no vegetation	WQ									351	305	190	152
SSF22	Hamilton Co.	Christianson et al. (2012)	Performance evaluation of four field-scale agricultural drainage denitrification bioreactors in iowa	US	Iowa	42.386	-93.6997	2009-2010	1.75	1	2009	10	882	Dfa				controlled-variable		8.67							SSF	20.2	113.3	102		continuously	N		wood	no vegetation	WQ									117	143	89	109
IBZ01	Fillerup	Zak et al. (2018)	Nitrogen and Phosphorus Removal from Agricultural Runoff in Integrated Buffer Zones	Denmark		55.955	10.0915	2015-2016	1	2	2014	9	718	Cfb	24866		2.5	precipitation driven	5.92	5.13	0.051	0.026			9.3	0.02	IBZ	15	250	250	2/month	continuously	N		soil	alder/helophytes	WQ, (B, S, O)	148	32	44.7	16.97	0.5	0.2	29.8	5.1	131.7	25.7	34.95	12.5
SBZ01	BC-1	Jaynes and Isenhart (2018)	Performance of Saturated Riparian Buffers in Iowa, USA	US	Iowa	42.2113	-93.4707	2011-2017	7	1	2012	10	838.2	Dfa	9585.25			precipitation driven		11.6							SBZ	7.1	7035		2/month	continuously	N		soil	yes	WQ									100	41	97	42
SBZ02	IA-1	Jaynes and Isenhart (2018)	Performance of Saturated Riparian Buffers in Iowa, USA	US	Iowa	42.285	-93.5855	2014-2017	4	1	2013	10	838.2	Dfa	8413			precipitation driven		9.5							SBZ	4.7	7392		2/month	continuously	N		soil	yes	WQ									57	13	52	11
SBZ03	B-T	Jaynes and Isenhart (2018)	Performance of Saturated Riparian Buffers in Iowa, USA	US	Iowa	42.1919	-92.3339	2016-2017	2	1	2014	10	838.2	Dfa	1846			precipitation driven		16.3							SBZ	7.1	460		2/month	continuously	N		soil	yes	WQ									26	4	24	1
SBZ04	HG	Jaynes and Isenhart (2018)	Performance of Saturated Riparian Buffers in Iowa, USA	US	Iowa	41.9785	-93.3372	2016-2017	1.8	1	2015	10	838.2	Dfa	27686			precipitation driven		5.9							SBZ	21.8	1736		2/month	continuously	N		soil	yes	WQ									56	13	55	13
SBZ05	BC-2	Jaynes and Isenhart (2018)	Performance of Saturated Riparian Buffers in Iowa, USA	US	Iowa	42.2178	-93.4777	2016-2017	2	1	2015	10	838.2	Dfa	39690			precipitation driven		8.2							SBZ	40.5	3696		2/month	continuously	N		soil	no (but established)	WQ									339	148	118	4
SBZ06	SH	Jaynes and Isenhart (2018)	Performance of Saturated Riparian Buffers in Iowa, USA	US	Iowa	41.8666	-93.7435	2016-2017	1.8	1	2016	10	838.2	Dfa	7480			precipitation driven		8.4							SBZ	3.4	5054		2/month	continuously	N		soil	no (but established)	WQ									60	47	22	13
CD01A	Harrow	Drury et al. (1996)	Influence of controlled drainage-subirrigation on surface and tile drainage nitrate loss	Canada	Ontario	42.035	-82.9	1991-1994	3	4	1991	9	443	Dfa				Precipitation-driven		10.6							CD	0.1005	1005		Automatic sampler	Continously - pumping	Y			Corn/soybean	WQ									22.7	0.73	9.1	2.32702
CD02A	Harrow	Drury et al. (1996)	Influence of controlled drainage-subirrigation on surface and tile drainage nitrate loss	Canada	Ontario	42.035	-82.9	1991-1994	3	4	1991	9	443	Dfa				Precipitation-driven		10.6							CD	0.1005	1005		Automatic sampler	Continously - pumping	Y			Corn/soybean	WQ									25.7	0.73	14.1	1.10227
CD03A	Harrow	Drury et al. (1996)	Influence of controlled drainage-subirrigation on surface and tile drainage nitrate loss	Canada	Ontario	42.035	-82.9	1991-1994	3	4	1991	9	443	Dfa				Precipitation-driven		10.6							CD	0.1005	1005		Automatic sampler	Continously - pumping	Y			Corn/soybean	WQ									25	0.73	9.3	4.89898
CD04A	Harrow	Drury et al. (1996)	Influence of controlled drainage-subirrigation on surface and tile drainage nitrate loss	Canada	Ontario	42.035	-82.9	1991-1994	3	4	1991	9	443	Dfa				Precipitation-driven		10.6							CD	0.1005	1005		Automatic sampler	Continously - pumping	Y			Corn/soybean	WQ									29.7	5.39	12.4	7.96084
CD05B	H. Eugene	Drury et al. (2009)	Managing Tile Drainage, Subirrigation, and Nitrogen Fertilization to Enhance Crop Yields and ReduceNitrate Loss	Canada	Ontario	42.2167	-82.7333	1995-1999	4	6		8.9	830	Dfb				Precipitation, pumped		7.31							CD	0.1005	1005		continuously	continuously	Y			Soybean, Corn, Soybean, Corn	WQ, O(agriculral production)									14.4	10.011	6.435	4.67738
CD06B	H. Eugene	Drury et al. (2009)	Managing Tile Drainage, Subirrigation, and Nitrogen Fertilization to Enhance Crop Yields and Reduce Nitrate Loss	Canada	Ontario	42.2167	-82.7333	1995-1999	4	6		8.9	830	Dfb				Precipitation, pumped		7.31							CD	0.1005	1005		continuously	continuously	Y			Soybean, Corn, Soybean, Corn	WQ, O(agriculral production)									14.4	10.011	9.4725	6.78458
CD07B	H. Eugene	Drury et al. (2009)	Managing Tile Drainage, Subirrigation, and Nitrogen Fertilization to Enhance Crop Yields and Reduce Nitrate Loss	Canada	Ontario	42.2167	-82.7333	1995-1999	4	4		8.9	830	Dfb				Precipitation, pumped		7.56							CD	0.1005	1005		continuously	continuously	Y			Soybean, Corn, Soybean, Corn	WQ, O(agriculral production)									19.1075	10.8396	6.365	3.91866
CD08B	H. Eugene	Drury et al. (2009)	Managing Tile Drainage, Subirrigation, and Nitrogen Fertilization to Enhance Crop Yields and ReduceNitrate Loss	Canada	Ontario	42.2167	-82.7333	1995-1999	4	4		8.9	830	Dfb				Precipitation, pumped		7.56							CD	0.1005	1005		continuously	continuously	Y			Soybean, Corn, Soybean, Corn	WQ, O(agriculral production)									19.1075	10.8396	12.8675	8.36679
CD09C	Essex	Tan and Zhang (2011)	Surface runoff and sub-surface drainage phosphorus losses under regular free drainage and controlled drainage with sub-irrigation systems in southern Ontario	Canada	Ontario	42.2167	-82.7333	2000-2004	5	2		8.9	858	Dfb				Precipitation, pumped			0.48	0.034		5.4		1.66	CD	0.3275	3275		continuously	continuously	Y			Corn, Corn, Soybean, Corn, Soybean	WQ
CD10B	H. Eugene	Drury et al. (2014)	Reducing Nitrate Loss in Tile Drainage Water with Cover Crops and Water-Table Management systems	Canada	Ontario	42.2167	-82.7333	1999-2005	5	4		8.9	831	Dfb				Precipitation, pumped		9.45							CD	0.1005	1005		continuously	continuously	Y			Corn, Soybean, Corn, Soybean, Corn, Soybean	WQ, O(agriculral production)									20.4	5.63693	7.64	4.29337
CD11B	H. Eugene	Drury et al. (2014)	Reducing Nitrate Loss in Tile Drainage Water with Cover Crops and Water-Table Management systems	Canada	Ontario	42.2167	-82.7333	1999-2005	5	4		8.9	831	Dfb				Precipitation, pumped		7.42							CD	0.1005	1005		continuously	continuously	Y			Corn, Soybean, Corn, Soybean, Corn, Soybean	WQ, O(agriculral production)									17.62	8.89252	6.94	4.16989
CD12B	H. Eugene	Zhang et al. (2015)	Imacts of Soil Conditioners and Water Table Managaement on Phosphorus Loss in Tile Drainage from a Clay Loam Soil	Canada	Ontario	42.2167	-82.7333	1999-2003	4	4		8.9	830	Dfb				Precipitation, pumped			0.64	0.16					CD	0.1005	1005		every 2000/3000 L	continuously	Y			Soybean, Corn, Soybean, Corn, Soybean	WQ
CD13B	H. Eugene	Zhang et al. (2015)	Impacts of Soil Conditioners and Water Table Managaement on Phosphorus Loss in Tile Drainage from a Clay Loam Soil	Canada	Ontario	42.2167	-82.7333	1999-2003	4	4		8.9	830	Dfb				Precipitation, pumped			0.8	0.34					CD	0.1005	1005		every 2000/3000 L	continuously	Y			Soybean, Corn, Soybean, Corn, Soybean	WQ
CD14B	H. Eugene	Zhang et al. (2015)	Impacts of Soil Conditioners and Water Table Managaement on Phosphorus Loss in Tile Drainage from a Clay Loam Soil	Canada	Ontario	42.2167	-82.7333	1999-2003	4	4		8.9	830	Dfb				Precipitation, pumped			5.4	4					CD	0.1005	1005		every 2000/3000 L	continuously	Y			Soybean, Corn, Soybean, Corn, Soybean	WQ
CD15_	Bicrel	Ng et al. (2002)	Controlled drainage and subirrigation influences tile nitrate loss and corn yields in a sandy loam soil in Southwestern Ontario	Canada	Ontario	42.3022	-82.4989	1996/1997	1	2		9	875.5	Dfb				Precipitation-driven		19.2				6		1.4	CD	1.9	19000		114 samples during one year	continuously	Y			Maize	WQ, O(water use efficiency									57.9		21.1
CD16_	West	Woli et al. (2010)	Nitrogen balance in and export from agricultural fields associated with controlled drainage systems and denitrifying bioreactors	USA	Illinois	40.1217	-88.645	2007-2009	3	2	2003	11	996	Dfa				Precipitation-driven									CD	1.1	11000		weekly/biweekly	continuously	N			Soybean, corn	WQ									57.2	13	40	17
CD17_	B4	Wiliams et al. (2015)	Drainage water management effects on tile discharge and water quality	USA	Ohio	39.8274	-86.7217	2009-2012	4	2	2006	11.5	986	Dfa				Precipitation-driven		16.9		0.09					CD	14.9	149000		weekly sample (composite every 6. hr)	continuously	N			Soybean, corn	WQ									31.3221	21	9.40268	11
CD18_	Ames	Jaynes et al. (2012)	Changes in yield and nitrate losses from using water management in central Iowa, United States	USA	Iowa	42.2	-93.6	2006-2009	4	9	1992	10.5	992	Dfa				Precipitation-driven		10.6						3	CD	1.825	18250		Time proportionally 6- hour fortnightly collected	Continously V-notch Weir	N			Corn/Soybean	WQ									34.9	8.08	11	6.3
CD19_	Crawfordsville	Schott et al. (2017)	Drainage water management effects over five years on water tables, drainage and yields in southwest Iowa	USA	Iowa	41.1138	-91.2858	2011-2015	5	4	2002	10.5	729	Dfa				Precipitation-driven		11							CD	2.4	24000		Grab sampling weeklu	Continously V-notch weir	N			Corn/soybean	WQ									29.2	17.4	17.8	15.6
CD20_	Maanstorp	Wesström and Messing (2007)	Effects of controlled drainage on N and P losses and N dynamics in a loamy sand with spring crops	Sweden		56.0081	13	1996-2000	4	3	1996	7.2	803	Dfc				precipitation driven	11.5	10	0.022	0.006		5.2		6	CD	0.2	2000	2000	2/month	continuously	N			potatos/barley/oats/wheat	WQ, O									31.3	4.7	25.4	4.5
CD21_	Gaards Koepinge	Wesström et al. (2014)	Controlled drainage and subirrigation - A water management option to reduce non-point source pollution from agricultural land	Sweden		55.9167	14.1667	2003-2005	3	4	2000	7.2	562	Dfc				precipitation driven		1.78667	0.03	0.0196667				6	CD	0.144	1440	1872	flow-proportional	hourly	Y			barely/potato	WQ, O	8.57	6.83	3.9	6.1	0.552994			34.2	6.52	5.86	3.2	5
CD22_	Hedemarksvej	Carstensen et al. (2018)	Controlled drainage as a targeted mitigation measure for nitrogen and phosphorus	Denmark		55.9169	10.1817	2012-2015	2	4		15.2	733	Cfb				Precipitation-driven	8.5	8.2	0.017	0.0075				1.8	CD	0.97	9700		Weekly	continuously	N			Winter wheat	WQ	17	2.7	5.3	3.7	0.349057			28	14.7	2.6	4.5	3.5
CD23_	Hupsel	Rozemeijer et al. (2016)	High-frequency monitoring of water fluxes and nutrient loads to assess the effects of controlled drainageon water storage and nutrient transport	Netherland		52.0671	6.65806	2009-2011	2.5	1		10	812	Cfb				Precipitation-driven									CD	0.9	9000		Weekly	Every 2 hours	N			Grass with cattle grazing	WQ									19.5556		-4.05556
CDS7D	Bainesville	Lalonde et al. (1996)	Effects of controlled drainage on nitrate concentrations in subsurface drain discharge	Canada	Ontario	45.1838	-74.4151	1992-1993	2	6	1991	15.3	648.7	Dfb				Precipitation-driven		13.905							CD	0.22875	2287.5		monthly	daily	N			Corn, Soybean	WQ									21.8	11.1	15.8	9.2
CDS8D	Bainesville	Lalonde et al. (1996)	Effects of controlled drainage on nitrate concentrations in subsurface drain discharge	Canada	Ontario	45.1838	-74.4151	1992-1993	2	6	1991	15.3	648.7	Dfb				Precipitation-driven		13.905							CD	0.22875	2287.5		monthly	daily	N			Corn, Soybean	WQ									21.8	11.1	16.4	6.2
[truncated: 53 more columns]
